# Supplementary material for: A study of clinical and molecular characteristics in bilateral primary breast cancer
Source: Cancer Med. 2023 Jun 9;12(15):15881–92. doi: 10.1002/cam4.6226 (PMC10469734; doi:10.1002/cam4.6226)
Supplement: Supplementary file 3 — Table S1. [file CAM4-12-15881-s003.xlsx]

## Sheet: Panel 1
Table S1. The 520 cancer-related genes included in the OncoScreen Plus panel
ABL1	BCL2L1	CDKN2B	EGFL7	FAS	HIST1H3C	JAK1	MEF2B	NRG1	PMS1	RBM10	SOX2	TRAF2
ABL2	BCL2L11	CDKN2C	EGFR	FAT1	HIST1H3D	JAK2	MEN1	NSD1	PMS2	RECQL4	SOX9	TRAF7
ACVR1	BCL2L2	CEBPA	EIF1AX	FAT3	HIST1H3E	JAK3	MET	NTHL1	PNRC1	REL	SOX10	TRRAP
ACVR1B	BCL6	CENPA	EIF4A2	FBXW7	HIST1H3F	JUN	MGA	NTRK1	POLD1	RET	SOX17	TSC1
ADGRA2	BCOR	CHD1	EIF4E	FCGR2B	HIST1H3G	KAT5A	MITF	NTRK2	POLE	RFWD2	SPEN	TSC2
AKT1	BCORL1	CHD2	ELOC	FGF10	HIST1H3H	KDM5A	MLH1	NTRK3	POM121L12	RHEB	SPOP	TSHR
AKT2	BCR	CHD4	EMSY	FGF12	HIST1H3I	KDM5C	MLH3	NUP93	PPM1D	RHOA	SPTA1	U2AF1
AKT3	BLM	CHEK1	EP300	FGF23	HIST1H3J	KDM6A	MPL	PAK1	PPP2R1A	RICTOR	SRC	VEGFA
ALK	BMPR1A	CHEK2	EPCAM	FGF6	HIST2H3C	KDR	MRE11A	PAK3	PPP2R2A	RIT1	SRSF2	VEGFB
ALOX12B	BRAF	CHUK	EPHA2	FGF7	HIST2H3D	KEAP1	MSH2	PAK7	PPP6C	RNF43	STAG2	VEGFC
AMER1	BRCA1	CIC	EPHA3	FGFR14	HIST3H3	KEL	MSH3	PALB2	PRDM1	ROS1	STAT3	VHL
ANKRD11	BRCA2	CRBN	EPHA5	FGFR1	HLA-A	KIT	MSH6	PARK2	PREX2	RPA1	STAT4	VTCN1
APC	BRD4	CREBBP	EPHA7	FGFR2	HNF1A	KLF4	MST1	PARP1	PRKAR1A	RPS6KA4	STAT5A	WISP3
APCDD1	BRIP1	CRKL	EPHB1	FGFR3	HNF1B	KLHL6	MST1R	PARP2	PRKC1	RPS6KB2	STAT5B	WRN
AR	BTG1	CRLF2	ERBB2	FOXA1	HOXB13	KMT2A	MTOR	PARP3	PRKDC	RPTOR	STK11	WT1
ARAF	BTK	CSF1R	ERBB3	FOXL2	HRAS	KMT2C	MUTYH	PARP4	PRSS8	RUNX1	STK40	XIAP
ARFRP1	CALR	CSF3R	ERBB4	FRS2	HSD3B1	KMT2D	MYC	PAX5	PTCH1	RUNX1T1	SUFU	XPO1
ARID1A	CARD11	CTCF	ERBB5	FYN	HSP90AA1	KRAS	MYCL	PBRM1	PTEN	RYBP	SUZ12	XRCC2
ARID1B	CASP8	CTLA4	ERCC1	GABRA6	ICOSLG	LATS1	MYCN	PDCD1	PTK2	SDHA	SYK	XRCC3
ARID2	CBFB	CTNNA1	ERCC2	GATA4	ID3	LATS2	MYD88	PDCD1LG2	PTPN11	SDHAF2	TACC3	YAP1
ARID5B	CBL	CTNNB1	ERCC3	GATA6	IDH1	LMO1	MYOD1	PDFRA	PTPRD	SDHB	TAF1	YES1
ASXL1	CCND1	CUL3	ERCC4	GID4	IDH2	LRP1B	NBN	PDGFRB	PTPRS	SDHC	TBX3	ZBTB2
ASXL2	CCND2	CUL4A	ERCC5	GNA13	IFNGR1	LYN	NCOA3	PDK1	PTPRT	SDHD	TCF3	ZFHX3
ATF1	CCND3	CUL4B	ERG	GPS2	IGF1	LZTR1	NCOR1	PGR	QK1	SETD2	TCF7L2	ZNF217
ATM	CCNE1	CXCR4	ERRFI1	GREM1	IGF1R	MAG12	NEB	PHOX2B	RAB35	SF3B1	TERC	ZNF703
ATR	CD274	CYCLD	ESR2	GRM3	IGF2	MALT1	NEGR1	PIK3CA	RAC1	SH2B3	TERT	ZNRF3
ATRX	CD276	CYP17A1	EWSR1	GSK3B	IKBKE	MAP2K1	NF1	PIK3CB	RAD21	SH2D1A	TET1	ZRSR2
AURKA	CD79A	DAXX	EZH2	GSTM1	IKZF1	MAP2K2	NF2	PIK3C2B	RAD50	SHQ1	TET2
AURKB	CD79B	DCUN1D1	FAM175A	GSTT1	IL10	MAP2K4	NFE2L2	PIK3C2G	RAD51	SLIT2	TGFBR1
AXIN1	CDC73	DDR2	FAM46C	H3F3A	IL7R	MAP3K1	NFKB1A	PIK3C3	RAD51B	SLX4	TGFBR2
AXIN2	CDH1	DICER1	FANCA	H3F3B	INHA	MAP3K13	NKX2-1	PIK3CD	RAD51C	SMAD2	TIPARP
AXL	CDK12	DIS3	FANCC	HDAC1	INHBA	MAP3K14	NKX3-1	PIK3CG	RAD51D	SMAD3	TMEM127
B2M	CDK4	DNAJB1	FANCD2	HDAC2	INPP4A	MAP3K3	NOTCH1	PIK3R1	RAD52	SMAD4	TMPR552
BACH1	CDK6	DNMT1	FANCE	HDAC4	INPP4B	MAPK1	NOTCH2	PIK3R2	RAD54L	SMARCA4	TNFAIP3
BAP1	CDK8	DNMT3A	FANCF	HGF	INSR	MAX	NOTCH3	PIK3R3	RAF1	SMARCB1	TNFRSF14
BARD1	CDKN1A	DNMT3B	FANCG	HIST1H1C	IRF2	MCL1	NOTCH4	PIM1	RANBP2	SMARCD1	TNFSF11
BBC3	CDKN1B	DOT1L	FANCI	HIST1H2BD	IRF4	MDM2	NPM1	PLCG2	RARA	SMO	TOP1
BCL2	CDKN1C	E2F3	FANCL	HIST1H3A	IRS1	MDM4	NRAS	PLK2	RASA1	SNCAIP	TOP2A
BCL10	CDKN2A	EED	FANCM	HIST1H3B	IRS2	MED12	NR4A3	PMAIP1	RB1	SOCS1	TP53

## Sheet: Panel 2
Table S2. The 108 cancer-related genes included in the PurePlasma panel
AKT1	CBL	EGFR	HDAC2	MYC	PIK3R1	RUNX1	TTK
ALK	CCND1	ERBB2	HRAS	NEB	PPP2R1A	SETD2	VHL
APC	CDH1	ERBB3	IDH1	NEFH	PREX2	SF3B1	NRG1
AQP7	CDK4	ERBB4	IDH2	NF1	PRKDC	SMAD4
ARID1A	CDK6	ESR1	JAK1	NF2	PTCH1	SMO
ATM	CDKN2A	FBXW7	KDM5A	NFE2L2	PTEN	SOX2
ATP2B3	CHEK1	FGF19	KIF6	NOTCH2	RAD50	SPOP
ATR	CHEK2	FGF3	KIT	NOTCH4	RAD51	STK11
ATRX	CSMD1	FGF4	KRAS	NRAS	RAD52	SYNE1
BCL2L11	CSMD3	FGFR1	MAP3K1	NTRK1	RB1	TCF12
BRAF	CTNNA2	FGFR2	MED12	OMG	RET	TERT
BRCA1	CTNNB1	FGFR3	MET	PBRM1	RHOA	TGFBR2
BRCA2	CYP4F3	FLT3	MSH6	PCDH11X	RIMS2	TP53
CACNA1C	DDR2	GATA3	MTOR	PDGFRA	RNF43	TSC1
CBFB	DGKB	GNAS	MUC6	PIK3CA	ROS1	TSC2

## Sheet: Panel 3
Table S3. The 168 cancer-related genes included in the LungPlasma panel
AKT1	BRCA2	CDKN1B	EPHA3	FGF4	HIST1H3G	KIT	MTOR	PAK5	PPP2R1A	RET	TBX3
ALK	BRINP3	CDKN2A	EPHA5	FGFR1	HRAS	KMT2D	MUTYH	PALB2	PRKDC	RNF43	TERT
APC	BRIP1	CHEK1	EPHA7	FGFR2	IDH1	KRAS	MYC	PARP1	PTEN	ROS1	TGFBR2
AR	CARD11	CHEK2	EPHB1	FGFR3	IDH2	LRP1B	MYCN	PDGFRA	PTPRD	RUNX1	TP53
ARID1A	CASP8	CREBBP	ERBB2	FLT1	IGF2	MAP2K1	NAV3	PDGFRB	PTPRT	SETD2	TP63
ATM	CBL	CSMD3	ERBB3	FLT3	IKZF1	MAP3K13	NBN	PIK3C2G	RAD50	SMAD4	TRIM58
ATR	CCND1	CTNNB1	ERBB4	FLT4	IL7R	MAX	NF1	PIK3C3	RAD51B	SMARCA4	TRPC5
B2M	CCNE1	CYP2D6	ESR1	GATA2	INHBA	MCL1	NFE2L2	PIK3CA	RAD51C	SOX2	U2AF1
BARD1	CD274	DIS3	FANCA	GATA3	JAK1	MEN1	NOTCH1	PIK3CG	RAD51D	SOX9	UGT1A1
BCL2L11	CD74	DNMT3A	FANCI	GRIN2A	JAK2	MET	NRAS	PIK3R1	RAD54L	SPOP	VEGFA
BCOR	CDH18	DPYD	FAT3	H3C2	KDM5A	MLH1	NRG1	PMS2	RAF1	SPTA1	VEGFB
BLM	CDK4	EGFR	FBXW7	H3F3C	KDM6A	MRE11	NTRK1	POLD1	RARA	SRC	VEGFC
BRAF	CDK6	EMSY	FGF19	HGF	KDR	MSH2	NTRK2	POLE	RB1	STAG2	VHL
BRCA1	CDKN1A	EP300	FGF3	HIST1H1C	KEAP1	MSH6	NTRK3	POM121L12	RBM10	STK11	YES1

## Sheet: Panel-Common
Table S4. The common genes included in 520, 108 and 168 gene panel
AKT1	BRAF	CDKN2A	ERBB4	IDH2	MTOR	PIK3CA	RET	SPOP
ALK	BRCA1	CHEK1	FBXW7	JAK1	MYC	PIK3R1	RNF43	STK11
APC	BRCA2	CHEK2	FGFR1	KDM5A	NF1	PPP2R1A	ROS1	TERT
ARID1A	CBL	CTNNB1	FGFR2	KIT	NFE2L2	PRKDC	RUNX1	TGFBR2
ATM	CCND1	EGFR	FGFR3	KRAS	NRAS	PTEN	SETD2	TP53
ATR	CDK4	ERBB2	HRAS	MET	NRG1	RAD50	SMAD4	VHL
BCL2L11	CDK6	ERBB3	IDH1	MSH6	NTRK1	RB1	SOX2
